# Supplementary material for: Heavy Metal in Rice and Vegetable and Human Exposure near a Large Pb/Zn Smelter in Central China
Source: Int J Environ Res Public Health. 2021 Nov 30;18(23):12631. doi: 10.3390/ijerph182312631 (PMC8657013; doi:10.3390/ijerph182312631)
Supplement: Supplementary file 1 [file ijerph-18-12631-s001.zip]

Archive with 1 entries (1 files):
- ijerph-1471782-supplementary.pdf
